# Supplementary material for: When the Going Gets Challenging—Motivational Theories as a Driver for Workplace Health Promotion, Employees Well-Being and Quality of Life
Source: Behav Sci (Basel). 2023 Oct 30;13(11):898. doi: 10.3390/bs13110898 (PMC10669707; doi:10.3390/bs13110898)
Supplement: Supplementary file 1 [file behavsci-13-00898-s001.zip]

Archive with 1 entries (1 files):
- behavsci-2564090-supplementary.pdf
